# Supplementary material for: Responses of Sphagneticola trilobata, Sphagneticola calendulacea and Their Hybrid to Drought Stress
Source: Int J Mol Sci. 2021 Oct 19;22(20):11288. doi: 10.3390/ijms222011288 (PMC8538449; doi:10.3390/ijms222011288)
Supplement: Supplementary file 1 [file ijms-22-11288-s001.zip]

Archive with 1 entries (1 files):
- ijms-1392518-supplementary.pdf
